# Supplementary material for: High-Copy Overexpression Screening Reveals PDR5 as the Main Doxorubicin Resistance Gene in Yeast
Source: PLoS One. 2015 Dec 21;10(12):e0145108. doi: 10.1371/journal.pone.0145108 (PMC4687100; doi:10.1371/journal.pone.0145108)
Supplement: S1 Table — (XLSX) [file pone.0145108.s004.xlsx]

## Sheet: Sheet1
S1 Table. List of genes that were up or down-regulated by 2-fold or more in response to Doxorubicin treatment.
Systematic Gene Names	Srtandart Names	Fold Change
YBR239C	ERT1	8.78354
YJR038C	YJR038C	6.16104
YCL065W	YCL065W	5.67871
YNR070W	PDR18	5.17898
YBL018C	POP8	4.09914
YKL030W	YKL030W	3.96368
YLR282C	YLR282C	3.95342
YDL244W	THI13	3.91487
YOR387C	YOR387C	3.90262
YOL067C	RTG1	3.84687
YNL028W	YNL028W	3.75425
YFR035C	YFR035C	3.59382
YAL042C-A	YAL042C-A	3.4354
YFR012W-A	YFR012W-A	3.42441
Q0050	AI1	3.36396
YBR224W	YBR224W	3.3639
YAR053W	YAR053W	3.29865
YLR236C	YLR236C	3.28711
YGL081W	YGL081W	3.28669
YDR102C	YDR102C	3.27925
YMR306C-A	YMR306C-A	3.2356
YGR138C	TPO2	3.22057
YDL162C	YDL162C	3.19333
YDR363W	ESC2	3.14436
YCR021C	HSP30	3.13744
YKL071W	YKL071W	3.13281
Q0065	AI4	3.127
YOL155C	HPF1	3.10208
YDR209C	YDR209C	3.08419
YPR126C	YPR126C	3.07654
YAR019C	CDC15	3.06257
YFL012W-A	YFL012W-A	3.05088
YGR290W	YGR290W	3.05039
YMR316W	DIA1	3.03215
YPL027W	SMA1	3.02555
YPL121C	MEI5	3.02455
YMR120C	ADE17	2.97352
YOL134C	YOL134C	2.96416
YLR289W	GUF1	2.96205
YFL042C	YFL042C	2.9517
YOR029W	YOR029W	2.94416
YHR129C	ARP1	2.94406
YPL241C	CIN2	2.92129
YDR314C	RAD34	2.87692
Q0105	COB	2.8211
YGL254W	FZF1	2.82044
YAL064W	YAL064W	2.78655
YHR214C-E	YHR214C-E	2.76724
YBL048W	RRT1	2.76041
YOL104C	NDJ1	2.7366
YDL241W	YDL241W	2.72905
Q0045	COX1	2.72137
RC11	RC11	2.71533
YDR199W	YDR199W	2.7117
YDL228C	YDL228C	2.70193
YGL029W	CGR1	2.70111
YER106W	MAM1	2.69976
YDR340W	YDR340W	2.68817
YHL043W	ECM34	2.68591
YGR109C	CLB6	2.65114
YPR093C	ASR1	2.64047
YJL211C	YJL211C	2.62302
YDR149C	YDR149C	2.61956
YAR068W	YAR068W	2.61931
YNL205C	YNL205C	2.61346
Q0255	Q0255	2.60924
YGR269W	YGR269W	2.60747
Q0055	AI2	2.59556
YDR065W	RRG1	2.582
YIL079C	AIR1	2.5706
YCL066W	HMLALPHA1	2.55866
YCR041W	YCR041W	2.54947
YPL044C	YPL044C	2.5478
YEL041W	YEF1	2.53794
YMR141C	YMR141C	2.52851
YPL166W	ATG29	2.51467
YER146W	LSM5	2.51311
YDL031W	DBP10	2.51141
YNL300W	TOS6	2.50907
YIR030C	DCG1	2.49747
YHR216W	IMD2	2.49255
YMR224C	MRE11	2.48215
YPR092W	YPR092W	2.48038
YPL238C	YPL238C	2.4773
YCR105W	ADH7	2.47591
YKL136W	YKL136W	2.45949
YLR156W	YLR156W	2.45649
YLR119W	SRN2	2.45606
YDR453C	TSA2	2.45018
YKR045C	YKR045C	2.44265
YDR441C	APT2	2.4412
YJR010C-A	SPC1	2.43527
YDR512C	EMI1	2.43267
YDR243C	PRP28	2.42139
Q0182	Q0182	2.41146
YNL114C	YNL114C	2.39915
YHR102W	KIC1	2.39443
YGL028C	SCW11	2.39343
YPL165C	SET6	2.38446
YFL058W	THI5	2.37128
YMR300C	ADE4	2.36944
YDR271C	YDR271C	2.36521
YPL200W	CSM4	2.36457
YBR278W	DPB3	2.35928
YBR098W	MMS4	2.35594
YML057C-A	YML057C-A	2.35146
YHR048W	YHK8	2.35105
YOR266W	PNT1	2.34456
YLR138W	NHA1	2.34374
YDL156W	CMR1	2.33438
YBL097W	BRN1	2.32874
YPL163C	SVS1	2.32514
YER098W	UBP9	2.3246
YCR006C	YCR006C	2.32044
YLR121C	YPS3	2.31157
YMR103C	YMR103C	2.30894
YJL009W	YJL009W	2.30289
YBR090C	YBR090C	2.29849
YKL222C	YKL222C	2.29546
YPR142C	YPR142C	2.28987
YJL147C	YJL147C	2.2842
YBL073W	YBL073W	2.28312
YKL118W	YKL118W	2.2785
YJL150W	YJL150W	2.27818
YGR058W	PEF1	2.27136
YMR193C-A	YMR193C-A	2.26882
YGL178W	MPT5	2.26647
YBR259W	YBR259W	2.26436
YIL156W	UBP7	2.26269
YMR319C	FET4	2.25923
TC21509	TC21509	2.25745
YBR232C	YBR232C	2.25716
YGR265W	YGR265W	2.25095
YER077C	YER077C	2.24648
YBR103C-A	YBR103C-A	2.24638
YMR151W	YIM2	2.24538
YAL054C	ACS1	2.23086
YDL196W	YDL196W	2.218
YBR145W	ADH5	2.21671
Q0080	ATP8	2.21296
YMR154C	RIM13	2.21261
YIL169C	YIL169C	2.21261
YOR296W	YOR296W	2.21059
YGR221C	TOS2	2.2093
YDR029W	YDR029W	2.20832
YHR180W	YHR180W	2.19698
YGR219W	YGR219W	2.19514
YCR018C-A	YCR018C-A	2.1942
YIL150C	MCM10	2.19275
YMR286W	MRPL33	2.18522
YPL122C	TFB2	2.18475
YPR076W	YPR076W	2.17915
YGR146C	ECL1	2.16044
YGR263C	SAY1	2.1588
YLR073C	RFU1	2.15671
YCL042W	YCL042W	2.15534
YLR058C	SHM2	2.1479
YLR198C	YLR198C	2.14431
YML010W	SPT5	2.14178
YBR134W	YBR134W	2.13409
YDR248C	YDR248C	2.13357
YLL046C	RNP1	2.13118
YDR445C	YDR445C	2.12936
YNL034W	YNL034W	2.12721
YDR242W	AMD2	2.12474
YBL049W	MOH1	2.12098
YNL150W	YNL150W	2.12004
YJR071W	YJR071W	2.11806
YOL050C	YOL050C	2.11799
YER085C	YER085C	2.11667
YFR056C	YFR056C	2.1166
YMR304C-A	YMR304C-A	2.11599
YNL066W	SUN4	2.11052
YLR262C	YPT6	2.10773
YPR157W	TDA6	2.10621
YMR046W-A	YMR046W-A	2.10493
YNR066C	YNR066C	2.10081
YPL077C	YPL077C	2.09807
YDR253C	MET32	2.09733
YGR224W	AZR1	2.09522
YJL007C	YJL007C	2.09355
YDR399W	HPT1	2.08135
YDR396W	YDR396W	2.0754
YAL065C	YAL065C	2.07427
YNL086W	SNN1	2.07228
YKL029C	MAE1	2.07085
YER014C-A	BUD25	2.07024
NM_001270738	NM_001270738	2.05883
YGR139W	YGR139W	2.05378
YOR344C	TYE7	2.05202
YBR113W	YBR113W	2.05126
YNR034W-A	YNR034W-A	2.04598
YMR076C	PDS5	2.04489
YPR116W	RRG8	2.03785
YPR094W	RDS3	2.03351
YPL008W	CHL1	2.03249
YBL003C	HTA2	2.03059
YPL043W	NOP4	2.02698
YLR065C	ENV10	2.02682
YLR111W	YLR111W	2.02668
YLR024C	UBR2	2.02613
YML087C	AIM33	2.02597
YNL095C	YNL095C	2.02339
YLR098C	CHA4	2.02208
YDR279W	RNH202	2.01986
YJR151C	DAN4	2.01805
YDR455C	YDR455C	2.01037
YOL016C	CMK2	2.00862
YHR157W	REC104	2.00672
YGL044C	RNA15	2.00644
YGR063C	SPT4	2.00411
*****	******	******
YJL097W	PHS1	0.499612
YLR173W	YLR173W	0.499404
YGR051C	YGR051C	0.497522
YBR053C	YBR053C	0.496875
YPR066W	UBA3	0.496704
RC1	RC1	0.495861
YGR142W	BTN2	0.495586
YER103W	SSA4	0.494202
YJL149W	DAS1	0.493975
YGL221C	NIF3	0.493707
YBR148W	YSW1	0.492788
YMR169C	ALD3	0.492391
YDR187C	YDR187C	0.490966
YHR043C	DOG2	0.490662
YAL063C	FLO9	0.489075
YLR438W	CAR2	0.489056
YGR212W	SLI1	0.488121
YDL108W	KIN28	0.487593
YOR383C	FIT3	0.487268
YPL240C	HSP82	0.483546
YHR062C	RPP1	0.48206
YKL043W	PHD1	0.481498
YDL079C	MRK1	0.481119
YOL136C	PFK27	0.48008
YGL235W	YGL235W	0.480049
YHR151C	MTC6	0.479263
YJR021C	REC107	0.479081
YPL188W	POS5	0.478715
YMR160W	YMR160W	0.477599
YNL057W	YNL057W	0.477134
YJL169W	YJL169W	0.476915
YGR055W	MUP1	0.476003
YOR247W	SRL1	0.475746
YKL166C	TPK3	0.474009
YML054C	CYB2	0.473879
YBR083W	TEC1	0.472581
YPR107C	YTH1	0.472048
YGR248W	SOL4	0.471828
YDR302W	GPI11	0.47142
YOR028C	CIN5	0.471036
YJL152W	YJL152W	0.469213
YGR035C	YGR035C	0.468395
YOR082C	YOR082C	0.468267
YER054C	GIP2	0.467725
YLR210W	CLB4	0.466302
YHR137W	ARO9	0.464877
YER170W	ADK2	0.464681
YAL005C	SSA1	0.464431
YLL056C	YLL056C	0.464338
YNL195C	YNL195C	0.463641
YLR212C	TUB4	0.46318
YKL106C-A	YKL106C-A	0.459965
YEL065W	SIT1	0.459148
YDR534C	FIT1	0.458827
YNL279W	PRM1	0.458386
YMR118C	SHH3	0.452549
YKL070W	YKL070W	0.45099
YNR077C	YNR077C	0.449304
YDR350C	ATP22	0.448115
YGR286C	BIO2	0.447767
YDL245C	HXT15	0.447068
YKL086W	SRX1	0.44705
YPL120W	VPS30	0.446571
YEL069C	HXT13	0.44565
YJL094C	KHA1	0.443943
YIR040C	YIR040C	0.442537
YMR198W	CIK1	0.439785
YLR108C	YLR108C	0.439777
YJL108C	PRM10	0.439667
YKL096W	CWP1	0.436479
YMR084W	YMR084W	0.43642
YGR022C	YGR022C	0.436315
YOR319W	HSH49	0.43492
NM_001270748	NM_001270748	0.433655
YPL251W	YPL251W	0.433322
YPL017C	IRC15	0.432443
YOL133W	HRT1	0.431882
YOR161C	PNS1	0.431471
YMR206W	YMR206W	0.429449
YNR002C	ATO2	0.428455
YOL008W	COQ10	0.427924
YKL083W	YKL083W	0.427507
YAL013W	DEP1	0.426131
YDR214W	AHA1	0.420754
YGL116W	CDC20	0.418976
YBR216C	YBP1	0.41783
YMR031W-A	YMR031W-A	0.41757
YLR446W	YLR446W	0.416929
YKL163W	PIR3	0.416242
YLR327C	TMA10	0.40753
YEL012W	UBC8	0.407219
YLR054C	OSW2	0.40636
YMR211W	DML1	0.404654
YPL152W	RRD2	0.404524
YDR535C	YDR535C	0.402093
YNL230C	ELA1	0.400598
YEL067C	YEL067C	0.400195
YGL024W	YGL024W	0.397914
YDR285W	ZIP1	0.397454
YFL014W	HSP12	0.3962
YIR020W-A	YIR020W-A	0.394302
YEL072W	RMD6	0.393668
YML131W	YML131W	0.39146
YPR002W	PDH1	0.390959
YNR073C	YNR073C	0.385908
YDL214C	PRR2	0.383965
YML042W	CAT2	0.381824
YBR182C	SMP1	0.380733
YMR244C-A	COA6	0.377342
YKR075C	YKR075C	0.370654
YJR115W	YJR115W	0.368351
YDL101C	DUN1	0.365876
YHL012W	YHL012W	0.364252
YLL062C	MHT1	0.359695
YBL070C	YBL070C	0.35743
YHL005C	YHL005C	0.35331
YOR348C	PUT4	0.3518
YEL070W	DSF1	0.351287
YHR087W	RTC3	0.34822
YHR033W	YHR033W	0.346945
YIR018W	YAP5	0.346727
YDR438W	THI74	0.343498
YJL161W	FMP33	0.343408
YBL010C	YBL010C	0.342931
YEL059W	HHY1	0.341204
YNL036W	NCE103	0.338737
YPL180W	TCO89	0.331524
YNR072W	HXT17	0.326771
YDL114W	YDL114W	0.326663
YHL040C	ARN1	0.321592
YAL064C-A	TDA8	0.320309
YGL118C	YGL118C	0.318788
YER053C-A	YER053C-A	0.315077
YOL052C-A	DDR2	0.312782
YDL186W	YDL186W	0.311586
YNL119W	NCS2	0.309852
YKR005C	YKR005C	0.305457
YLR329W	REC102	0.301689
YMR127C	SAS2	0.300683
YBR285W	YBR285W	0.298562
YJR158W	HXT16	0.282392
YNL334C	SNO2	0.279681
YOR382W	FIT2	0.275446
YDL233W	MFG1	0.249698
YJR078W	BNA2	0.232385
YIR027C	DAL1	0.228659
YDR536W	STL1	0.225168
YGR241C	YAP1802	0.218892
